# Supplementary material for: Discovery of Natural Products With Antifungal Potential Through Combinatorial Synergy
Source: Front Microbiol. 2022 Apr 26;13:866840. doi: 10.3389/fmicb.2022.866840 (PMC9087349; doi:10.3389/fmicb.2022.866840)
Supplement: Supplementary file 2 [file Table_1.XLSX]

## Sheet: Screen Data
Supporting Information - Table S1		PL agent + Eugenol (EUG)					PL agent + Curcumin (CUR)					PL agent + β-escin (ESC)					PL agent + Berberine (BER)
Library position	Puretire Library (PL) agent	Growth with PL agent alone	Growth with PL agent alone	Growth with PL agent + EUG	Growth with PL agent + EUG	Effect strength	Growth with PL agent alone	Growth with PL agent alone	Growth with PL agent + CUR	Growth with PL agent + CUR	Effect strength	Growth with PL agent alone	Growth with PL agent alone	Growth with PL agent + ESC	Growth with PL agent + ESC	Effect strength	Growth with PL agent alone	Growth with PL agent alone	Growth with PL agent + BER	Growth with PL agent + BER	Effect strength
plate, row, column		(% control, average)	(% control, SEM)	(% control, average)	(% control, SEM)	PL agent + EUG	(% control, average)	(% control, SEM)	(% control, average)	(% control, SEM)	PL agent + CUR	(% control, average)	(% control, SEM)	(% control, average)	(% control, SEM)	PL agent + ESC	(% control, average)	(% control, SEM)	(% control, average)	(% control, SEM)	PL agent + BER
{01A02}	(-)-Epigallocatechin gallate	106.108	15.8015	71.261	18.325	34.8465	99.8618	0.148357	14.6095	1.45071	85.2523	106.108	15.8015	76.1697	9.7604	29.9378	99.8618	0.148357	80.5841	29.0127	19.2777
{01B02}	(-)-Scopolamine N-butyl bromide	100.915	7.91598	85.5607	3.32814	15.3546	101.903	0.224698	97.4685	0.352828	4.43445	100.915	7.91598	92.0122	0.034464	8.90314	101.903	0.224698	91.2334	1.63191	10.6696
{01C02}	(+)-Bicuculline	96.9786	5.0883	89.3202	1.83445	7.65835	102.23	0.223847	100.43	2.06078	1.7999	96.9786	5.0883	92.445	1.59187	4.53357	102.23	0.223847	90.0635	1.23575	12.1661
{01D02}	(+)-Catechin hydrate	95.7722	9.90234	97.4609	3.10555	-1.68868	101.656	0.960221	95.4511	0.367267	6.205	95.7722	9.90234	87.5884	0.614065	8.1838	101.656	0.960221	87.3768	2.0361	14.2793
{01E02}	(+)-Usniacin (D-Usnic acid)	90.7614	3.06906	96.1717	0.919882	-5.41031	93.5149	8.32709	3.85522	0.889851	89.6597	90.7614	3.06906	96.6332	0.91988	0.919881	93.5149	8.32709	14.3817	2.68639	79.1332
{01F02}	(R)-(+)-alpha-Lipoic acid	89.3715	3.97689	101.85	0.58678	-12.4789	100.682	1.16023	92.6994	1.26562	7.9824	89.3715	3.97689	104.154	2.41006	-14.7821	100.682	1.16023	103.28	1.7892	-2.5986
{01G02}	10-Hydroxycamptothecin	88.6683	4.48943	93.9495	3.8406	-5.28122	103.948	1.00543	92.785	0.438689	11.1625	88.6683	4.48943	80.3147	0.692257	8.35357	103.948	1.00543	65.6082	22.2955	38.3393
{01H02}	2-(4-Hydroxyphenyl)ethanol	89.1255	1.33893	105.559	9.00109	-16.4333	104.522	2.06842	95.7418	2.30054	8.77995	89.1255	1.33893	92.1764	1.17408	-3.05094	104.522	2.06842	84.2057	1.43445	20.3161
{01A03}	3,4-Dihydroxybenzoic acid	90.8439	2.15542	76.401	18.4139	14.4429	93.7163	8.41135	93.8687	2.12768	-0.15236	90.8439	2.15542	88.9608	1.44475	1.88304	93.7163	8.41135	94.3994	1.40243	-0.68305
{01B03}	3-hydroxy myristic acid	103.029	0.841195	76.8017	7.90415	26.2278	89.4814	4.1764	70.1233	4.88526	19.358	103.029	0.841195	97.1408	0.873145	5.88866	89.4814	4.1764	92.1231	2.19425	-2.64178
{01C03}	3-Indoleacetic acid	96.499	0.144239	61.5484	5.3797	34.9506	94.6139	8.65398	60.9409	8.74518	33.673	96.499	0.144239	95.5303	6.91496	0.96865	94.6139	8.65398	49.6097	4.71466	45.0041
{01D03}	3-Indolebutyric acid (IBA)	96.0869	6.73155	91.6554	3.1594	4.43152	98.2083	7.99139	93.2667	3.29297	4.9416	96.0869	6.73155	101.05	4.82676	-4.96356	98.2083	7.99139	90.7211	1.70989	7.4872
{01E03}	4-Hydroxycinnamic acid	96.5014	8.57189	97.6668	4.11966	-1.16544	99.844	7.0073	98.5919	2.23054	1.25208	96.5014	8.57189	90.9582	14.5759	5.5432	99.844	7.0073	92.5768	1.36326	7.26713
{01F03}	4-Methylumbelliferone (4-MU)	84.3239	5.26652	102.284	3.6856	-17.96	100.421	4.80115	93.0715	1.82021	7.34981	84.3239	5.26652	91.7412	12.0769	-7.41736	100.421	4.80115	81.858	0.179158	18.5633
{01G03}	5-hydroxytryptophan (5-HTP)	86.5095	4.28349	104.304	1.66514	-17.795	99.5229	4.88514	88.2797	0.495947	11.2432	86.5095	4.28349	90.2146	2.79269	-3.70515	99.5229	4.88514	86.6936	0.298856	12.8293
{01H03}	6,7-Dihydroxycoumarin	87.6247	5.87401	100.41	2.63277	-12.7858	97.2472	0.80839	67.8618	0.02911	29.3853	87.6247	5.87401	91.0796	0.817873	-3.45488	97.2472	0.80839	87.8126	0.097455	9.43457
{01A04}	8-Methoxypsoralen	101.441	8.4421	76.2067	21.0482	25.2347	102.626	4.71376	89.8579	2.43913	12.7683	101.441	8.4421	94.5112	0.817489	6.93022	102.626	4.71376	36.1635	1.64334	66.4627
{01B04}	Abietic acid	107.756	0.022796	70.6499	3.77276	37.1063	100.426	2.84145	24.6281	2.01723	75.7983	107.756	0.022796	108.473	5.9839	-0.7172	100.426	2.84145	46.3037	1.59723	54.1227
{01C04}	Abscisic Acid (Dormin）	93.6413	5.8702	87.1055	6.48927	6.53575	107.424	12.1317	97.4955	3.14163	9.92894	93.6413	5.8702	108.59	15.6484	-14.9488	107.424	12.1317	92.8445	0.529727	14.5799
{01D04}	Aesculin (Esculin)	91.5165	4.5376	92.6951	6.82564	-1.17855	103.846	6.58861	99.9904	4.72406	3.8557	91.5165	4.5376	123.183	22.3342	-31.6662	103.846	6.58861	91.6311	0.234008	12.215
{01E04}	Allantoin	83.4601	5.89528	99.291	4.93562	-15.8309	103.698	0.873254	97.407	3.60072	6.29066	83.4601	5.89528	115.1	25.4404	-31.64	103.698	0.873254	88.6436	0.551169	15.0541
{01F04}	Aloe-emodin	67.5588	26.8419	29.9327	2.39459	37.626	44.911	0.606811	30.5306	0.23512	14.3804	67.5588	26.8419	83.247	3.58268	-15.6883	44.911	0.606811	11.1802	1.26968	33.7308
{01G04}	Aloin (Barbaloin)	90.5521	14.8218	100.472	2.88352	-9.91951	99.7015	0.994375	95.1944	2.84805	4.50714	90.5521	14.8218	83.7433	4.97403	6.80883	99.7015	0.994375	71.0832	0.975327	28.6183
{01H04}	Alpha-hydroxyisovalerate	82.2215	6.01597	99.3964	2.8387	-17.1749	101.496	0.345818	92.4299	2.09113	9.0663	82.2215	6.01597	90.0129	0.094368	-7.79133	101.496	0.345818	85.5643	1.24458	15.9319
{01A05}	alpha-Mangostin	96.0118	6.65639	53.8268	17.4586	42.185	100.759	0.554289	60.7335	6.24493	40.0255	96.0118	6.65639	93.7618	2.16271	2.25	100.759	0.554289	41.022	0.088302	59.737
{01B05}	Ammonium Glycyrrhizinate (AMGZ)	104.324	7.36362	73.9553	9.7048	30.3684	107.365	3.55827	106.945	0.363832	0.4198	104.324	7.36362	107.022	0.056736	-2.6981	107.365	3.55827	98.3224	0.232321	9.04271
{01C05}	Amygdalin	90.8422	6.71508	85.4475	8.67014	5.39472	115.6	8.19109	100.072	3.34538	15.5283	90.8422	6.71508	122.624	24.6095	-31.7813	115.6	8.19109	91.8044	0.693846	23.7956
{01D05}	Ancymidol	87.1919	1.79725	89.8786	4.4133	-2.68679	115.433	9.8246	97.5952	4.15389	17.8373	87.1919	1.79725	135.099	11.276	-47.907	115.433	9.8246	83.6143	0.992269	31.8182
{01E05}	Andrographolide	92.8818	11.2896	98.3462	3.78884	-5.46443	107.707	2.32167	99.0595	3.24563	8.64752	92.8818	11.2896	126.371	16.5717	-33.4894	107.707	2.32167	90.1246	1.08899	17.5824
{01F05}	Apigenin	93.24	27.0156	91.1864	3.16896	2.05357	104.769	2.80394	101.45	3.26404	3.3183	93.24	27.0156	123.096	11.9536	-29.8558	104.769	2.80394	73.9636	0.735779	30.8051
{01G05}	Apocynin (Acetovanillone)	89.2422	20.6413	104.374	0.724294	-15.1315	103.303	4.26989	93.9027	2.28638	9.40013	89.2422	20.6413	88.201	8.2383	1.04118	103.303	4.26989	85.4802	0.594574	17.8226
{01H05}	Arbutin (Uva, p-Arbutin)	81.4091	7.58	99.3687	2.46236	-17.9596	104.599	0.190586	90.2073	0.051022	14.3913	81.4091	7.58	89.3566	1.93469	-7.9475	104.599	0.190586	81.9702	1.21773	22.6284
{01A06}	Artemether	83.28	9.76775	41.5686	9.84747	41.7113	59.5213	1.55981	55.1785	0.792754	4.34281	83.28	9.76775	92.452	2.87669	-9.172	59.5213	1.55981	37.5502	2.27547	21.9712
{01B06}	Artemisinin	87.1453	6.50368	61.1998	5.03111	25.9455	74.7103	1.03035	71.9866	1.74447	2.72369	87.1453	6.50368	80.9203	11.4005	6.22498	74.7103	1.03035	40.3439	2.0511	34.3663
{01C06}	Artesunate	87.0377	7.66352	76.3682	3.63177	10.6695	75.6893	1.35442	74.6612	0.712379	1.02807	87.0377	7.66352	81.2002	11.9787	5.83755	75.6893	1.35442	79.0413	2.07827	-3.352
{01D06}	Asiatic acid	83.3113	0.962222	98.6829	5.87719	-15.3717	83.7027	3.77763	70.7939	10.3959	12.9087	83.3113	0.962222	91.5695	5.4157	-8.25826	83.7027	3.77763	12.0557	0.946731	71.647
{01E06}	Aucubin	90.627	9.03477	96.3319	3.18881	-5.70488	101.899	1.85778	98.0274	0.571016	3.87131	90.627	9.03477	129.429	6.65019	-38.8017	101.899	1.85778	90.3183	0.52819	11.5804
{01F06}	Azomycin	90.7859	20.6008	104.197	4.38665	-13.4113	103.783	0.678385	96.3594	1.097	7.42393	90.7859	20.6008	114.687	3.54516	-23.9015	103.783	0.678385	85.8677	0.527022	17.9156
{01G06}	Baicalein	64.5626	26.3806	64.0129	2.66216	0.54971	75.514	5.92747	81.1769	2.40933	-5.66281	64.5626	26.3806	117.321	4.68684	-52.7583	75.514	5.92747	64.1396	3.39168	11.3745
{01H06}	Baicalin	84.7693	20.6046	97.7917	2.42614	-13.0224	102.551	2.346	97.0795	3.11445	5.47124	84.7693	20.6046	88.3865	0.527233	-3.61718	102.551	2.346	102.307	1.38696	0.2441
{01A07}	Berberine hydrochloride	94.6548	5.45789	0.815952	1.62414	93.8389	102.45	9.61342	72.527	3.21157	29.9231	94.6548	5.45789	101.792	3.97973	-7.13696	102.45	9.61342	65.9314	1.60699	36.5187
{01B07}	Bergapten (5-Methoxypsoralen)	100.778	24.8892	64.9293	7.7504	35.8486	99.4066	18.195	93.7145	1.7332	5.69209	100.778	24.8892	101.717	7.33676	-0.939	99.4066	18.195	38.2027	2.1735	61.2039
{01C07}	Betaine	109.055	18.1153	86.8518	8.66015	22.2032	101.812	3.73603	98.9626	2.60121	2.84964	109.055	18.1153	114.332	3.82167	-5.2772	101.812	3.73603	89.4899	0.111606	12.3223
{01D07}	Betulin	69.7689	30.7948	94.1199	4.88246	-24.351	103.753	11.0798	112.087	11.346	-8.3347	69.7689	30.7948	145.753	23.273	-75.9843	103.753	11.0798	80.3414	4.54422	23.4113
{01E07}	Betulinic acid	61.4143	28.7774	104.966	0.306326	-43.5517	96.3288	8.56786	101.942	7.40576	-5.61329	61.4143	28.7774	119.959	13.8891	-58.5447	96.3288	8.56786	82.3807	4.01406	13.9482
{01F07}	Biochanin A (4-Methylgenistein)	101.686	28.4906	90.3244	3.4447	11.3616	91.8563	1.47565	35.9639	1.28846	55.8924	101.686	28.4906	110.728	10.8569	-9.0422	91.8563	1.47565	19.9565	3.16804	71.8998
{01G07}	Bishydroxycoumarin	96.034	2.87622	101.86	1.99111	-5.82644	95.2103	0.901032	21.5029	1.85739	73.7074	96.034	2.87622	115.399	4.54517	-19.3649	95.2103	0.901032	108.164	1.58565	-12.954
{01H07}	Butyrate	82.0917	10.956	93.884	1.68359	-11.7923	99.8597	0.964897	91.0399	0.701112	8.81982	82.0917	10.956	82.8547	2.03105	-0.76299	99.8597	0.964897	87.7055	1.12218	12.1542
{01A08}	Caffeic acid	88.1159	1.081	81.6819	12.7843	6.43404	101.156	4.71758	95.7149	1.19392	5.44146	88.1159	1.081	88.2447	1.41499	-0.12873	101.156	4.71758	92.2658	0.966585	8.89059
{01B08}	Caffeine	108.429	18.4402	76.7995	11.7408	31.6299	115.177	13.9896	97.5669	0.475515	17.6098	108.429	18.4402	87.2151	2.44459	21.2143	115.177	13.9896	86.2041	2.07301	28.9726
{01C08}	Calcium D-Panthotenate	106.908	14.7006	85.4653	9.69813	21.4425	102.46	6.02065	101.068	1.42202	1.3911	106.908	14.7006	86.7598	4.39172	20.148	102.46	6.02065	91.2589	0.228902	11.2005
{01D08}	Camphor	94.7143	17.875	92.1128	5.83927	2.60148	104.346	2.66794	98.6661	0.067743	5.68006	94.7143	17.875	98.817	21.4254	-4.10278	104.346	2.66794	91.2615	0.414983	13.0847
{01E08}	Capsaicin, natural	94.7197	2.98789	81.3539	0.737632	13.3659	103.133	1.65653	84.9295	4.67928	18.2032	94.7197	2.98789	94.5448	0.336312	0.17493	103.133	1.65653	10.6933	0.318394	92.4394
{01F08}	Catalpol	102.896	17.66	99.3504	5.3991	3.54584	103.949	1.49535	94.8923	0.556577	9.05653	102.896	17.66	90.712	18.6399	12.1842	103.949	1.49535	85.4038	0.61368	18.545
{01G08}	Cepharanthine	94.3122	21.4337	96.1359	0.770371	-1.82372	104.519	0.92526	100.2	3.82604	4.3185	94.3122	21.4337	91.5785	8.52404	2.73371	104.519	0.92526	78.404	1.06376	26.1149
{01H08}	Chenodeoxycholic acid	116.836	0.864117	99.9865	0.579979	16.8495	110.962	2.07915	52.0037	5.48457	58.958	116.836	0.864117	114.729	6.42101	2.1073	110.962	2.07915	58.4984	0.96479	52.4633
{01A09}	Chloramphenicol	86.5519	0.268563	67.133	22.2788	19.419	105.077	4.38077	97.105	0.196096	7.97164	86.5519	0.268563	92.43	0.234144	-5.87804	105.077	4.38077	87.6902	2.23867	17.3864
{01B09}	Chlorogenic acid	93.8262	7.63943	80.7649	11.2612	13.0612	106.548	3.72371	103.729	0.614924	2.8192	93.8262	7.63943	87.4168	0.442464	6.40936	106.548	3.72371	93.4766	0.856949	13.0715
{01C09}	Cholic acid	89.461	6.44284	86.7924	8.19666	2.66852	101.661	0.836167	99.5985	1.59461	2.06231	89.461	6.44284	93.3509	2.57446	-3.88999	101.661	0.836167	88.3658	0.461958	13.295
{01D09}	Chrysin	87.7447	10.1133	90.356	4.28453	-2.6113	98.563	2.78779	92.9958	3.93457	5.56719	87.7447	10.1133	103.567	3.69605	-15.8227	98.563	2.78779	61.0678	3.53419	37.4952
{01E09}	Chrysophanic acid (Chrysophanol)	89.9241	6.43067	81.3339	3.54629	8.59019	98.6513	5.31928	97.2945	0.933188	1.35671	89.9241	6.43067	80.9849	11.6584	8.93917	98.6513	5.31928	59.699	1.59948	38.9523
{01F09}	Cinchonidine	91.653	14.0215	98.178	0.994063	-6.52505	103.713	5.16914	95.722	0.274325	7.99137	91.653	14.0215	85.2966	13.9109	6.35643	103.713	5.16914	88.924	0.454299	14.7894
{01G09}	Cinnamic acid	89.0086	20.7246	99.105	1.11285	-10.0964	104.691	4.19185	87.4471	0.154143	17.2436	89.0086	20.7246	72.5966	7.21693	16.412	104.691	4.19185	116.023	1.68497	-11.3324
{01H09}	cis-5,8,11,14,17-Eicosapentaenoic acid	64.371	10.1874	0	0.451268	64.371	101.825	1.32652	74.7482	1.35539	27.0771	64.371	10.1874	89.4753	4.36157	-25.1043	101.825	1.32652	74.7844	0.462261	27.0409
{01A10}	Coumarin	88.9511	5.29922	72.259	22.5558	16.692	89.5551	7.19738	95.4412	0.920166	-5.88605	88.9511	5.29922	93.5751	0.633385	-4.62405	89.5551	7.19738	84.82	1.2548	4.73515
{01B10}	Cryptotanshinone	81.9882	11.9614	27.7402	4.38507	54.248	77.0704	4.04539	78.4096	3.53409	-1.33921	81.9882	11.9614	99.4377	7.97485	-17.4495	77.0704	4.04539	35.6104	1.27883	41.46
{01C10}	Curcumin	84.3197	10.3026	91.8607	0.945068	-7.54102	95.5852	11.9176	55.3815	8.67695	40.2038	84.3197	10.3026	102.791	6.38115	-18.4717	95.5852	11.9176	53.6044	8.45643	41.9808
{01D10}	Cyclosporin A (Cyclosporine A)	86.9742	4.59919	79.0165	3.24933	7.95777	95.69	3.01709	119.798	2.29581	-24.1084	86.9742	4.59919	81.3478	1.89694	5.62642	95.69	3.01709	89.0132	0.732144	6.67682
{01E10}	Daidzein	84.1473	9.05075	95.3594	2.41838	-11.2121	94.23	0.735174	91.3066	0.492237	2.92348	84.1473	9.05075	88.4155	8.10663	-4.26821	94.23	0.735174	68.8628	4.9156	25.3672
{01F10}	Deoxycholic acid	103.793	6.99188	95.9755	0.40791	7.81797	93.8105	3.59355	38.693	2.55259	55.1175	103.793	6.99188	111.292	8.50319	-7.4982	93.8105	3.59355	62.0671	1.50278	31.7434
{01G10}	Dibenzoyl Thiamine	81.7116	4.87235	98.0515	2.36522	-16.3399	99.7829	0.912933	112.161	2.9983	-12.3779	81.7116	4.87235	89.8374	1.46331	-8.12575	99.7829	0.912933	66.8976	1.01092	32.8853
{01H10}	Dihydroartemisinin (DHA)	72.8776	3.48463	71.5991	2.75375	1.27857	54.2178	0.022194	40.4452	1.89542	13.7727	72.8776	3.48463	83.5369	5.97361	-10.6592	54.2178	0.022194	54.2924	2.41785	-0.07456
{01A11}	Dimethylfumarate	94.6789	1.33057	80.0395	19.8298	14.6395	101.398	6.10506	92.6909	0.162102	8.7068	94.6789	1.33057	99.7446	0.984697	-5.06566	101.398	6.10506	81.7484	1.38996	19.6493
{01B11}	D-Mannitol (Osmitrol)	91.8537	3.44886	80.7155	9.3934	11.1381	101.388	9.69784	98.5622	1.63176	2.82625	91.8537	3.44886	93.4337	3.17724	-1.57999	101.388	9.69784	87.3615	0.919611	14.0269
{01C11}	Dopamine (3-Hydroxytyramine Hydrochloride)	94.1593	6.70507	91.5105	7.66157	2.64873	101.389	9.53453	101.948	3.72063	-0.5596	94.1593	6.70507	92.3739	0.567817	1.78536	101.389	9.53453	87.0606	0.665912	14.3282
{01D11}	Doxycycline Hyclate	88.0126	5.78668	110.156	6.6265	-22.1433	97.0007	1.38061	87.8651	5.57621	9.13564	88.0126	5.78668	91.1468	0.14448	-3.13417	97.0007	1.38061	85.5847	0.24407	11.416
{01E11}	Ecdysterone	88.9411	8.61626	97.966	2.60044	-9.02496	102.062	1.69405	95.0592	2.76219	7.00321	88.9411	8.61626	89.3562	1.49693	-0.41517	102.062	1.69405	82.039	0.548767	20.0234
{01F11}	Ellagic acid	95.0533	13.778	93.2635	8.00016	1.78987	102.317	1.81772	3.74838	2.82171	98.5681	95.0533	13.778	68.6772	0.649249	26.3761	102.317	1.81772	85.1055	0.785762	17.211
{01G11}	Emodin	65.7019	21.1827	24.775	3.51139	40.9269	57.6507	1.2932	10.7359	2.9518	46.9148	65.7019	21.1827	83.756	14.258	-18.0541	57.6507	1.2932	61.3661	2.13475	-3.71534
{01H11}	Enoxolone (Glycyrrhetin)	96.1702	6.49796	84.9568	0.097633	11.2134	105.259	2.96852	68.5734	3.15007	36.6857	96.1702	6.49796	92.2955	1.69056	3.87476	105.259	2.96852	72.4698	0.343191	32.7893
{02A02}	Epicatechin	99.1302	4.1878	99.2783	0.377235	-0.14815	103.441	0.191644	89.8226	0.286076	13.6181	99.1302	4.1878	116.883	20.1782	-17.7529	103.441	0.191644	86.6186	3.06076	16.8221
{02B02}	Erythromycin	99.5342	0.32478	95.3188	2.39883	4.21539	102.885	5.27417	98.5418	5.44325	4.34288	99.5342	0.32478	126.468	28.1064	-26.9341	102.885	5.27417	81.9215	3.4463	20.9632
{02C02}	Escin	0	8.13811	58.267	6.02692	-58.267	0	0.949782	-0.69573	0.533821	0	0	8.13811	0	1.47487	0	0	0.949782	0	0.218232	0
{02D02}	Ethyl ferulate	100.208	1.45571	92.7144	0.100512	7.49363	97.5439	0.073435	89.7348	0.198251	7.80911	100.208	1.45571	103.261	7.91132	-3.0526	97.5439	0.073435	52.5816	1.95897	44.9623
{02E02}	Ethyl maltol	95.4857	5.87719	94.9593	4.84938	0.52645	99.0514	1.02078	100.719	0.982359	-1.66788	95.4857	5.87719	127.344	25.5175	-31.8582	99.0514	1.02078	88.479	2.27822	10.5724
{02F02}	Eugenol	83.8375	16.0215	86.8258	6.85962	-2.9883	94.4937	0.524343	86.5005	0.6074	7.99324	83.8375	16.0215	93.1687	13.026	-9.33123	94.4937	0.524343	62.4901	0.889063	32.0036
{02G02}	Fisetin (Fustel)	98.283	5.04114	102.67	8.06576	-4.38671	101.631	2.34004	58.4814	3.85413	43.1497	98.283	5.04114	132.699	35.3915	-34.4159	101.631	2.34004	81.6043	3.33238	20.0268
{02H02}	Fumalic acid (Ferulic acid)	86.7661	8.13004	86.3766	1.33862	0.38945	100.327	0.755958	87.1687	0.748701	13.1584	86.7661	8.13004	96.4769	7.00639	-9.71084	100.327	0.755958	87.4038	4.86247	12.9233
{02A03}	Fusidic Acid	106.254	2.92953	98.5861	1.37562	7.66759	110.99	0.635031	94.6157	0.059919	16.3738	106.254	2.92953	81.2802	19.793	24.9735	110.99	0.635031	83.3236	2.26727	27.6659
{02B03}	Gallic acid	108.087	11.0858	97.5545	0.501297	10.5329	100.856	2.82584	87.992	1.22069	12.8645	108.087	11.0858	117.766	29.1946	-9.6781	100.856	2.82584	76.6839	17.5225	24.1726
{02C03}	Gastrodin (Gastrodine)	109.711	16.168	94.5307	0.532418	15.1799	100.15	3.09938	98.27	2.90468	1.87971	109.711	16.168	114.185	28.7774	-4.4745	100.15	3.09938	84.3297	7.07427	15.82
{02D03}	Genipin	131.367	17.3712	113.566	0.632509	17.8011	112.58	2.3657	114.838	4.25305	-2.2579	131.367	17.3712	137.186	32.0462	-5.8196	112.58	2.3657	119.494	3.81464	-6.9143
{02E03}	Geniposide	115.248	17.9456	91.1449	2.38747	24.1031	101.003	3.11247	96.6891	1.32382	4.31397	115.248	17.9456	118.91	23.8621	-3.6621	101.003	3.11247	92.4154	0.928727	8.58771
{02F03}	Genistein	95.6893	13.4259	86.2088	4.72111	9.48041	100.058	1.74717	89.1406	0.089816	10.9173	95.6893	13.4259	126.761	26.2905	-31.0719	100.058	1.74717	52.2889	2.6828	47.769
{02G03}	Gentisic acid	91.4102	4.08755	90.0426	5.17363	1.36755	100.104	0.11268	85.3381	2.25547	14.7658	91.4102	4.08755	128.681	27.6073	-37.2704	100.104	0.11268	89.3167	2.30277	10.7872
{02H03}	Geraniol	87.1681	4.5698	83.5758	5.97646	3.59236	102.484	2.35313	94.7378	0.991647	7.74655	87.1681	4.5698	110.516	5.22486	-23.3477	102.484	2.35313	79.3837	2.53491	23.1007
{02A04}	Ginkgolide A	97.3516	1.55309	95.744	3.60539	1.60755	102.172	0.499854	98.7763	2.92529	3.39527	97.3516	1.55309	117.055	27.4301	-19.7038	102.172	0.499854	86.5353	3.79073	15.6363
{02B04}	Glycyrrhizin (Glycyrrhizic Acid)	111.359	13.6054	95.2402	2.42532	16.1187	104.161	0.388154	102.908	3.00921	1.2526	111.359	13.6054	111.471	20.6407	-0.1122	104.161	0.388154	94.5466	2.24672	9.614
{02C04}	Gossypol	99.1021	25.8622	111.884	25.3937	-12.7823	97.5943	1.2766	90.6719	1.61712	6.92239	99.1021	25.8622	119.963	1.86886	-20.8613	97.5943	1.2766	87.7666	10.1046	9.82769
{02D04}	Gramine	112.572	25.3458	91.6268	0.849935	20.9453	98.5177	1.33354	97.3642	1.3513	1.15341	112.572	25.3458	108.264	22.7057	4.3081	98.5177	1.33354	95.1933	2.89345	3.32434
{02E04}	Griseofulvin	110.639	19.2019	88.6329	4.44018	22.0062	99.9508	0.600621	92.2321	0.542602	7.71866	110.639	19.2019	119.913	23.8108	-9.2741	99.9508	0.600621	79.2636	2.00825	20.6871
{02F04}	Guanosine	108.777	23.8068	87.1833	4.5121	21.5939	99.8217	0.250543	98.4716	1.64913	1.35003	108.777	23.8068	117.795	20.789	-9.018	99.8217	0.250543	90.5611	1.9207	9.26055
{02G04}	Hematoxylin (Hydroxybrazilin)	98.1998	26.7645	89.495	4.84139	8.70474	96.9202	1.1303	76.5135	3.79417	20.4068	98.1998	26.7645	125.43	32.19	-27.2307	96.9202	1.1303	86.8254	0.595229	10.0949
{02H04}	Hesperetin	86.736	1.24217	84.6394	7.20909	2.09666	105.41	3.03783	76.3736	1.0196	29.0362	86.736	1.24217	109.624	4.78454	-22.8876	105.41	3.03783	39.6121	1.45526	65.7977
{02A05}	Hesperidin	111.916	17.7722	95.2129	4.59579	16.7035	101.467	0.915625	97.0939	0.919045	4.37309	111.916	17.7722	115.057	25.4312	-3.1402	101.467	0.915625	88.3589	1.75156	13.1081
{02B05}	Hippuric acid	117.313	21.2141	92.4208	0.958437	24.8926	98.3403	1.00988	99.844	4.31675	-1.50367	117.313	21.2141	114.586	29.3287	2.7277	98.3403	1.00988	95.0549	1.73846	3.28545
{02C05}	Histamine dihydrochloride	113.514	19.0695	94.3024	3.51623	19.2121	98.9792	0.948582	98.7557	2.41894	0.2235	113.514	19.0695	109.864	31.3853	3.6506	98.9792	0.948582	88.7383	3.15493	10.2409
{02D05}	Honokiol	0	2.43732	0	0.57195	0	0.137863	0.282268	-0.08783	0.087825	0.225693	0	2.43732	0	0.621511	0	0.137863	0.282268	0	0.197168	0.137863
{02E05}	Hordenine	74.768	13.9622	86.0717	4.24589	-11.3038	99.3337	0.88292	98.6816	2.66868	0.65206	74.768	13.9622	116.774	27.9018	-42.006	99.3337	0.88292	86.5388	0.338045	12.7949
{02F05}	Hydrocortisone	78.269	11.0626	84.477	4.00365	-6.20797	100.187	0.896002	97.9722	1.7973	2.21484	78.269	11.0626	116.939	23.5484	-38.6703	100.187	0.896002	86.9393	0.278002	13.2477
{02G05}	Hyodeoxycholic acid (HDCA)	97.2122	8.06085	82.4243	6.5156	14.7879	104.147	0.46519	91.741	1.88067	12.4065	97.2122	8.06085	118.002	6.68577	-20.7897	104.147	0.46519	64.8588	0.401732	39.2888
{02H05}	Icariin	108.862	43.3323	66.2154	4.50789	42.647	91.4871	3.81973	94.0696	1.13295	-2.58247	108.862	43.3323	81.7387	25.9623	27.1237	91.4871	3.81973	80.2556	0.153971	11.2315
{02A06}	Imperatorin	95.6421	6.31043	86.0545	1.3546	9.58763	93.8591	0.870091	92.3131	0.623557	1.54605	95.6421	6.31043	77.3516	0.825745	18.2905	93.8591	0.870091	10.4071	1.66508	83.452
{02B06}	Indigo (C.I. 73000)	110.996	27.3791	84.71	2.54602	26.286	97.0361	4.04699	100.512	4.17545	-3.47615	110.996	27.3791	116.745	39.9235	-5.7492	97.0361	4.04699	80.3661	3.92388	16.67
{02C06}	Indole-3-carbinol	113.415	0.295175	84.9304	0.276723	28.4849	99.1936	1.02296	94.2865	2.32128	4.90717	113.415	0.295175	107.546	19.4265	5.8698	99.1936	1.02296	39.5411	0.306407	59.6525
{02D06}	Indole-3-carboxaledhyde	90.1039	15.5755	79.2969	11.0414	10.807	89.9369	2.66417	88.7702	0.975077	1.16671	90.1039	15.5755	86.2384	11.5287	3.86543	89.9369	2.66417	86.5389	0.111017	3.39797
{02E06}	Inosine	117.838	20.385	87.2951	2.2571	30.5426	101.036	0.624636	98.8902	1.58191	2.14585	117.838	20.385	117.05	23.0567	0.7874	101.036	0.624636	91.433	0.460241	9.60298
{02F06}	Isoliquiritigenin	107.329	10.778	72.1271	5.17867	35.2014	97.6183	0.287861	67.2389	1.89692	30.3794	107.329	10.778	109.319	7.94451	-1.9905	97.6183	0.287861	22.4967	3.52612	75.1215
{02G06}	Kaempferol	104.138	20.5213	79.364	6.66742	24.7742	100.143	2.67271	94.0902	1.63929	6.05299	104.138	20.5213	125.703	26.5876	-21.5645	100.143	2.67271	68.2808	1.45241	31.8624
{02H06}	Kinetin (6-Furfuryladenine)	81.8594	6.11882	81.8784	11.0416	-0.01907	100.913	1.90247	94.4621	2.49693	6.45128	81.8594	6.11882	117.047	8.59267	-35.1874	100.913	1.90247	88.6052	3.01433	12.3082
{02A07}	L-carnitine (Levocarnitine)	109	11.6974	94.4395	3.99145	14.5603	101.876	0.215627	97.2642	3.03224	4.61213	109	11.6974	104.155	15.5837	4.8452	101.876	0.215627	82.3615	7.74901	19.5148
{02B07}	Limonene	117.533	20.0802	93.4798	0.664892	24.0531	99.2462	0.18485	99.6408	3.46598	-0.39462	117.533	20.0802	119.443	31.3242	-1.9103	99.2462	0.18485	81.3572	9.18441	17.889
{02C07}	Lincomycin Hydrochloride Monohydrate	108.939	13.8921	92.8721	1.57875	16.0665	99.4279	2.24383	98.0806	2.39146	1.34734	108.939	13.8921	117.825	29.7061	-8.8865	99.4279	2.24383	92.5538	2.08371	6.87409
{02D07}	L-Kynurenine Hydrate	108.859	13.3617	87.4709	1.28647	21.3885	98.9378	1.75368	98.0737	2.22268	0.86406	108.859	13.3617	119.684	26.8954	-10.8246	98.9378	1.75368	67.4643	27.82	31.4735
{02E07}	Lovastatin	77.9823	8.64237	35.7284	5.29727	42.2539	100.478	3.29416	58.0271	6.73714	42.4512	77.9823	8.64237	77.5981	14.588	0.38424	100.478	3.29416	35.6573	0.734079	64.821
{02F07}	Luteolin	106.824	26.0647	92.9108	2.44004	13.9134	99.9552	0.316173	84.5134	3.8898	15.4418	106.824	26.0647	103.1	16.6381	3.724	99.9552	0.316173	73.0453	0.465884	26.9099
{02G07}	Magnolol	0	1.91297	0	0.650173	0	-0.28881	0.288809	-0.16878	0.00687	-0.12003	0	1.91297	0	1.45676	0	-0.28881	0.288809	0	0.459173	-0.28881
{02H07}	Melatonin	81.725	3.54615	82.9374	10.748	-1.21236	99.9486	0.742845	90.4771	0.192785	9.4715	81.725	3.54615	119.209	12.7128	-37.4837	99.9486	0.742845	79.3986	6.61592	20.55
{02A08}	Menthol	98.9507	3.00185	94.6005	3.98346	4.35018	100.437	1.37522	97.9241	0.615834	2.51253	98.9507	3.00185	114.308	26.9417	-15.3569	100.437	1.37522	83.1344	9.13185	17.3022
{02B08}	Methyl anthranilate	108.777	12.3772	93.3187	0.672882	15.4585	97.2485	0.642046	99.0467	3.35754	-1.79813	108.777	12.3772	118.218	32.3588	-9.4411	97.2485	0.642046	87.0681	4.12023	10.1804
{02C08}	Methyl-Hesperidin	114.958	19.9117	92.3535	3.93426	22.6048	98.3907	0.340156	99.0192	2.68242	-0.62849	114.958	19.9117	111.288	18.349	3.6701	98.3907	0.340156	91.9071	1.43699	6.48357
{02D08}	Mevastatin	86.4623	8.28344	77.0425	1.64099	9.4198	103.342	1.97053	107.255	2.17515	-3.9127	86.4623	8.28344	80.144	12.9459	6.31836	103.342	1.97053	66.1215	0.155477	37.2209
{02E08}	Mupirocin	94.415	15.3098	88.36	6.70317	6.05498	96.5592	0.769293	95.9056	0.702175	0.65365	94.415	15.3098	122.978	23.4111	-28.563	96.5592	0.769293	93.0813	4.91104	3.47789
{02F08}	Mycophenolic acid	91.6628	0.225528	88.9298	1.69398	2.73299	108.889	2.73569	82.6063	1.00335	26.2826	91.6628	0.225528	122.629	21.8567	-30.9659	108.889	2.73569	92.1262	1.80012	16.7627
{02G08}	Myricetin (Cannabiscetin)	105.254	29.0063	96.1482	2.92199	9.10593	100.631	2.04033	25.373	5.87577	75.2581	105.254	29.0063	115.238	20.491	-9.9836	100.631	2.04033	72.3487	5.25845	28.2824
{02H08}	N-acetyl glucosamine	82.9332	3.99231	81.9504	9.59194	0.98281	100.537	0.545893	93.7595	1.79433	6.77758	82.9332	3.99231	117.595	11.852	-34.6616	100.537	0.545893	76.9011	3.50848	23.636
{02A09}	N-acetylglycine	98.1777	0.574552	91.8737	2.27098	6.30403	103.086	0.125983	96.25	0.884696	6.83629	98.1777	0.574552	87.8545	1.62014	10.3232	103.086	0.125983	83.5103	7.67804	19.576
{02B09}	Naringenin	99.5332	0.476173	89.8769	3.65543	9.65633	103.646	0.686158	90.6871	0.826768	12.9593	99.5332	0.476173	105.173	14.9456	-5.64017	103.646	0.686158	42.9701	8.26245	60.6763
{02C09}	Naringin (Naringoside)	92.9291	3.32056	91.5469	0.760778	1.38218	102.121	1.84989	99.7066	0.941139	2.41463	92.9291	3.32056	117.075	27.6006	-24.1461	102.121	1.84989	67.371	18.2198	34.7502
{02D09}	Naringin Dihydrochalcone (Naringin DC)	91.0352	3.56018	89.5102	2.95059	1.525	103.104	1.01181	97.3902	0.079898	5.71345	91.0352	3.56018	116.721	21.6729	-25.6857	103.104	1.01181	93.6843	1.38442	9.41941
{02E09}	Neohesperidin dihydrochalcone (Nhdc)	88.9889	3.9522	87.743	4.56467	1.24584	102.48	2.06868	95.3511	0.499898	7.12896	88.9889	3.9522	116.665	18.3027	-27.6757	102.48	2.06868	78.3566	11.0971	24.1235
{02F09}	N-Formyl-Met-Leu-Phe	80.6954	0.988615	86.0284	6.7385	-5.33309	98.3863	0.624604	98.4716	1.64913	-0.08529	80.6954	0.988615	124.459	17.3609	-43.764	98.3863	0.624604	89.4552	3.45775	8.93113
{02G09}	Nicotinamide	87.477	3.65944	84.5594	8.81981	2.9175	99.1193	0.808538	96.2829	0.377723	2.83639	87.477	3.65944	130.808	22.053	-43.3314	99.1193	0.808538	70.1113	10.397	29.008
{02H09}	Nicotinic Acid (B3)	86.2397	3.82598	85.3076	6.69392	0.93213	100.775	2.18474	91.9098	1.88754	8.8657	86.2397	3.82598	110.158	2.15592	-23.9185	100.775	2.18474	78.6993	7.74636	22.0762
{02A10}	Nobiletin (Hexamethoxyflavone)	101.833	3.92926	94.4634	3.50824	7.36976	105.034	1.68125	92.9171	3.8663	12.1164	101.833	3.92926	79.8774	16.6769	21.9558	105.034	1.68125	14.6021	1.99724	90.4314
{02B10}	Oleamide	90.2662	5.38191	85.7017	5.2283	4.56451	96.9903	1.06028	81.4081	3.59494	15.5822	90.2662	5.38191	72.0322	11.116	18.234	96.9903	1.06028	57.8299	2.53124	39.1604
{02C10}	Oleanolic Acid (Caryophyllin)	65.3415	25.6386	114.259	27.9217	-48.9177	98.2986	2.92882	104.454	3.74616	-6.15588	65.3415	25.6386	111.754	7.24454	-46.4123	98.2986	2.92882	107.306	12.2369	-9.00698
{02D10}	Orotic acid (6-Carboxyuracil)	92.3476	0.308859	90.8593	3.28535	1.48827	101.594	0.077763	99.4721	3.45911	2.12194	92.3476	0.308859	124.311	28.3596	-31.9638	101.594	0.077763	97.4086	3.63333	4.1854
{02E10}	Osthole (Osthol)	96.8563	18.2023	74.9999	0.908812	21.8564	98.2858	2.54572	34.1795	10.9936	64.1063	96.8563	18.2023	112.452	9.5709	-15.5954	98.2858	2.54572	3.84702	0.828965	94.4388
{02F10}	Paclitaxel	78.0475	12.6278	79.9771	0.834374	-1.92963	97.8809	1.13002	100.888	0.989229	-3.00708	78.0475	12.6278	116.541	30.2292	-38.4931	97.8809	1.13002	82.5621	3.88359	15.3188
{02G10}	Paeonol	85.0476	4.73523	87.8049	8.17678	-2.75721	98.1041	0.486741	96.7701	1.24287	1.33398	85.0476	4.73523	132.799	22.5372	-47.7513	98.1041	0.486741	81.4781	2.59627	16.626
{02H10}	Palmatine chloride	94.6165	0.021114	35.6039	6.18715	59.0126	99.3141	0.397096	89.6278	1.71041	9.68623	94.6165	0.021114	100.073	7.17601	-5.45663	99.3141	0.397096	60.8268	1.25886	38.4872
{02A11}	Parthenolide	107.224	6.46283	23.8398	2.03084	83.3844	84.6628	0.763889	41.7967	8.07178	42.8661	107.224	6.46283	77.526	17.3714	29.6982	84.6628	0.763889	17.7034	4.28532	66.9595
{02B11}	Phenylacetylglutamine	96.5304	3.28859	93.7699	1.2932	2.76049	97.7016	3.55001	100.349	2.23104	-2.64717	96.5304	3.28859	104.839	9.18841	-8.30856	97.7016	3.55001	87.1295	6.21462	10.5721
{02C11}	Phloretin (Dihydronaringenin)	99.5723	5.42814	89.9694	3.40983	9.6029	99.4519	0.679364	94.9272	1.50486	4.52469	99.5723	5.42814	120.226	22.1654	-20.6537	99.4519	0.679364	86.3382	4.20347	13.1138
{02D11}	Phlorizin (Phloridzin)	99.8701	4.67319	90.3568	5.31872	9.51335	102.751	1.21969	100.072	1.63	2.6798	99.8701	4.67319	105.85	7.0357	-5.9794	102.751	1.21969	96.8635	4.38171	5.88788
{02E11}	Phylloquinone (vitamine K1)	75.948	15.6416	74.2585	2.15743	1.68959	93.5071	3.54322	97.8912	1.87825	-4.3841	75.948	15.6416	90.0212	10.4495	-14.0732	93.5071	3.54322	87.6106	1.20648	5.89656
{02F11}	Piceatannol	97.6453	0.192561	94.6737	5.74726	2.97161	103.787	0.826201	100.36	1.64404	3.4269	97.6453	0.192561	120.853	8.78392	-23.2079	103.787	0.826201	65.4388	9.17365	38.3477
{02G11}	Piperine (1-Piperoylpiperidine)	92.7135	1.58104	84.3652	6.25865	8.34837	96.4543	1.43627	92.737	2.62831	3.71732	92.7135	1.58104	112.15	6.25614	-19.4361	96.4543	1.43627	10.734	1.46424	85.7203
{02H11}	Polydatin (Piceid)	98.9357	0.730958	86.8086	3.96832	12.1271	100.021	0.670643	93.2654	0.004959	6.75537	98.9357	0.730958	92.7657	7.10245	6.16993	100.021	0.670643	75.6165	6.08659	24.4044
{03A02}	Progesterone	101.859	5.19171	98.6408	3.83978	3.21867	97.7612	5.06442	102.935	3.08227	-5.17374	101.859	5.19171	103.273	12.1072	-1.4135	97.7612	5.06442	21.8661	2.99694	75.895
{03B02}	Propionate	82.7607	6.29214	103.783	3.18435	-21.0225	105.567	3.20762	100.419	0.143003	5.1478	82.7607	6.29214	95.9772	0.612931	-13.2165	105.567	3.20762	96.3247	9.2091	9.24188
{03C02}	Propyl gallate	79.5412	10.6072	90.7408	3.30446	-11.1996	100.847	4.52746	96.3399	4.9493	4.50763	79.5412	10.6072	105.943	14.0118	-26.402	100.847	4.52746	87.1242	1.59573	13.7233
{03D02}	Pterostilbene*	48.4345	48.8304	-0.431267	0.000387482	48.4345	97.9216	5.07392	-9.30431	1.48486	97.9216	48.4345	48.8304	-0.128082	0.512944	48.4345	97.9216	5.07392	0	0.318628	97.9216
{03E02}	Puerarin (Kakonein)	87.219	4.33797	94.1867	1.3978	-6.96773	106.142	3.48154	106.968	2.40505	-0.8251	87.219	4.33797	101.496	2.26553	-14.2766	106.142	3.48154	90.3942	0.60104	15.7482
{03F02}	Pyridoxamine Dihydrochloride Monohydrate	88.9558	4.79228	91.4376	4.93037	-2.48184	106.511	5.66207	103.625	0.881433	2.8859	88.9558	4.79228	102.151	2.61006	-13.1949	106.511	5.66207	90.1347	0.373918	16.3766
{03G02}	Quercetin (Sophoretin)	92.6892	10.4494	99.9755	5.01776	-7.28635	106.634	5.0297	62.3017	1.16312	44.3321	92.6892	10.4494	104.041	23.9113	-11.3515	106.634	5.0297	83.4675	0.650248	23.1663
{03H02}	Reserpine	102.474	6.7682	80.2073	7.69913	22.2668	103.01	7.29382	114.077	4.60425	-11.0666	102.474	6.7682	101.174	3.18658	1.2998	103.01	7.29382	38.7956	1.4116	64.2144
{03A03}	Resveratrol	88.6811	7.88412	108.512	3.83944	-19.8312	112.015	6.78719	90.1013	2.09552	21.9133	88.6811	7.88412	96.615	9.44773	-7.93394	112.015	6.78719	82.8742	3.34154	29.1404
{03B03}	Rhamnose Monohydrate	85.824	8.39358	101.676	2.95793	-15.8524	119.682	14.7563	102.959	1.1245	16.7226	85.824	8.39358	105.651	8.90583	-19.8272	119.682	14.7563	92.0884	0.387797	27.5934
{03C03}	Rifampicin	82.8256	7.47926	98.2222	0.130501	-15.3965	104.765	4.51936	113	5.89204	-8.2356	82.8256	7.47926	94.4629	8.89835	-11.6372	104.765	4.51936	96.8688	1.70945	7.89595
{03D03}	Rotundine	83.4802	5.72915	93.0315	2.39631	-9.55132	108.899	5.48355	118.149	7.50746	-9.25	83.4802	5.72915	101.231	5.72841	-17.7513	108.899	5.48355	45.3697	1.0097	63.5296
{03E03}	Rutin (Rutoside)	85.9555	4.03637	91.7538	2.73386	-5.79827	110.665	8.3064	117.927	10.458	-7.2612	85.9555	4.03637	117.306	25.8404	-31.3504	110.665	8.3064	94.9125	2.07854	15.7528
{03F03}	Salicin (Salicoside, Salicine)	86.6674	4.10701	89.2211	3.0728	-2.5537	108.767	5.95545	117.65	7.64295	-8.8828	86.6674	4.10701	109.085	14.6688	-22.4174	108.767	5.95545	88.2503	2.39227	20.517
{03G03}	Sclareol	97.7311	0.53984	0	3.1536	97.7311	104.632	3.63205	5.8731	1.21896	98.7591	97.7311	0.53984	92.1056	2.65884	5.62547	104.632	3.63205	40.3072	1.13446	64.325
{03H03}	Sclareolide (Norambreinolide)	97.1814	0.929207	87.855	2.24514	9.32637	82.7999	3.53963	51.4383	12.9358	31.3616	97.1814	0.929207	92.193	0.572189	4.98839	82.7999	3.53963	23.6938	2.22928	59.1061
{03A04}	Shikimic acid (Shikimate)	81.5089	11.6131	106.112	1.75269	-24.6033	104.254	2.65027	93.7179	2.1158	10.5364	81.5089	11.6131	93.3121	2.34624	-11.8032	104.254	2.65027	99.4599	0.528963	4.79444
{03B04}	Shikonin	6.50077	6.01984	0	2.30212	6.50077	0	5.60634	-8.24474	1.69822	0	6.50077	6.01984	12.3521	2.55573	-5.85129	0	5.60634	0	0.938515	0
{03C04}	Silibinin (Silybin)	89.0191	12.7109	94.0856	1.65563	-5.06649	107.249	8.66392	103.03	4.65025	4.2187	89.0191	12.7109	103.106	20.6474	-14.0871	107.249	8.66392	64.9117	0.160467	42.3369
{03D04}	Sinomenine (Cucoline)	86.3946	7.04045	93.8847	0.916326	-7.49011	105.681	6.49242	97.9472	3.38637	7.73373	86.3946	7.04045	108.002	22.7485	-21.6079	105.681	6.49242	88.6219	0.08083	17.059
{03E04}	Solanesol	135.202	5.02897	65.0478	3.15293	70.1541	107.575	3.38954	106.556	4.72089	1.0192	135.202	5.02897	154.606	17.3298	-19.4038	107.575	3.38954	82.5064	1.56293	25.0684
{03F04}	Sorbitol (Glucitol)	87.7459	6.62826	86.3965	4.01712	1.3494	106.436	5.73756	105.542	4.25323	0.8934	87.7459	6.62826	113.1	43.841	-25.3543	106.436	5.73756	87.099	1.95645	19.3368
{03G04}	Spermine	88.0798	5.19876	82.4521	4.20073	5.62766	105.001	4.45337	101.306	3.83555	3.6947	88.0798	5.19876	104.446	32.7024	-16.3664	105.001	4.45337	84.0117	0.95202	20.9889
{03H04}	Synephrine (Oxedrine)	93.3244	3.71032	83.9949	7.35881	9.32949	103.396	5.71764	98.5242	1.9631	4.87217	93.3244	3.71032	96.5282	10.0319	-3.20374	103.396	5.71764	80.7958	1.73483	22.6006
{03A05}	Syringic acid	81.3676	10.1893	103.379	2.15306	-22.011	107.757	6.45537	70.4961	6.60732	37.2614	81.3676	10.1893	91.0488	0.882613	-9.68117	107.757	6.45537	98.0465	1.58452	9.71095
{03B05}	T4 (L-Thyroxine Sodium Salt Pentahydrate)	93.9904	1.00975	88.3293	1.04962	5.66112	111.618	5.48448	95.7349	5.19055	15.8828	93.9904	1.00975	90.4072	2.35802	3.5832	111.618	5.48448	86.1467	1.49999	25.471
{03C05}	Tanshinone IIA (Tanshinone B)	87.5347	24.2117	95.5956	4.06302	-8.06087	90.5696	7.83702	99.8562	8.88873	-9.28659	87.5347	24.2117	82.0002	11.9646	5.53456	90.5696	7.83702	70.0536	1.36714	20.516
{03D05}	Tetracycline hydrochloride	95.1001	20.7156	90.5927	1.11934	4.50736	105.493	7.36074	103.718	10.8463	1.7748	95.1001	20.7156	109.592	26.3569	-14.492	105.493	7.36074	92.5419	1.72302	12.9506
{03E05}	Theophylline	89.7291	12.9399	88.3807	3.12975	1.34841	106.512	8.38049	110.192	9.28176	-3.68	89.7291	12.9399	90.7202	22.2375	-0.99107	106.512	8.38049	90.4761	1.57726	16.0361
{03F05}	Thymol	90.8301	6.98719	86.8907	2.89608	3.93939	105.945	6.90782	111.116	9.99429	-5.1709	90.8301	6.98719	85.2292	10.5349	5.60091	105.945	6.90782	59.2118	2.50976	46.7336
{03G05}	Trigonelline Hydrochloride	90.6641	7.62273	83.2014	5.48847	7.46263	105.482	4.48185	112.857	10.254	-7.3749	90.6641	7.62273	90.9163	16.8432	-0.25228	105.482	4.48185	90.8326	1.39713	14.6494
{03H05}	Trimethylamine N Oxide (TMAO)	91.2002	2.54792	83.7713	6.95568	7.42889	101.886	4.50893	97.5759	1.53113	4.30994	91.2002	2.54792	90.8661	8.09678	0.33405	101.886	4.50893	88.603	2.74497	13.2828
{03A06}	Troxerutin	86.7995	12.8959	102.393	2.42089	-15.5934	105.66	0.734637	95.2303	1.51266	10.4298	86.7995	12.8959	94.4698	2.69372	-7.67036	105.66	0.734637	104.07	0.503886	1.59
{03B06}	Umbelliferone	86.1183	16.8637	94.7279	1.65052	-8.60963	103.829	2.22537	106.895	10.2153	-3.0653	86.1183	16.8637	96.1767	15.5814	-10.0584	103.829	2.22537	93.7183	7.68143	10.1111
{03C06}	Ursodeoxycholic acid	92.1778	13.4649	94.5899	1.62146	-2.41207	107.737	0.697591	94.6384	0.286095	13.0983	92.1778	13.4649	108.458	6.89869	-16.2803	107.737	0.697591	68.5433	1.46667	39.1934
{03D06}	Ursolic acid (Malol)	62.4966	21.7377	91.3499	12.2523	-28.8533	100.587	2.5807	115.74	8.22725	-15.1528	62.4966	21.7377	95.4696	12.5014	-32.973	100.587	2.5807	104.125	5.43996	-3.5375
{03E06}	Vanillin	96.0791	18.328	86.2853	3.18808	9.79376	98.3366	3.97914	92.5193	0.14063	5.8173	96.0791	18.328	91.3864	5.97712	4.6927	98.3366	3.97914	89.6686	2.7374	8.66792
{03F06}	Vanillylacetone (Zingerone)	88.9675	10.4149	84.8481	5.87883	4.11936	101.376	3.99905	94.8702	3.69121	6.50566	88.9675	10.4149	97.3446	2.61794	-8.37708	101.376	3.99905	86.6379	4.35733	14.738
{03G06}	Xanthone (Genicide)	95.4623	10.3369	77.0406	3.81452	18.4217	92.4079	1.06991	90.1125	0.643426	2.29539	95.4623	10.3369	85.4207	1.85203	10.0416	92.4079	1.06991	22.7818	5.61016	69.6261
{03H06}	Xylitol	87.7858	3.30165	84.2897	4.24353	3.49611	115.126	25.6001	84.3654	1.64851	30.7611	87.7858	3.30165	100.652	2.50916	-12.8664	115.126	25.6001	78.0119	6.10581	37.1146
*Pterostilbene showed marked variability in its individual effect between independent screens (performed on different days). Candidate synergies were checked by checkerboard analysis with fresh pterostilbene, where there was negligible variability.
